# Supplementary material for: Calibration models database of near infrared spectroscopy to predict agricultural soil fertility properties
Source: Data Brief. 2020 Apr 8;30:105469. doi: 10.1016/j.dib.2020.105469 (PMC7163313; doi:10.1016/j.dib.2020.105469)
Supplement: Supplementary file 1 [file mmc1.xml]

<?xml version="1.0" encoding="utf-8" standalone="no"?>
<data>
  <datasets>
    <author>aamunawar@unsyiah.ac.id</author>
    <type>1</type>
    <dataset>
      <name>NIR spectra datasets of agricultural soil and fertility properties</name>
      <caption />
      <description>Dataset of near infrared spectroscopy (NIRS) were presented and can be used to predict agricultural soil fertility properties. Near infrared spectra data were acquired in wavelength range from 1000 to 2500 nm for a total of 40 bulk soil samples amounted of 10 g per each bulk. Soil fertility properties, presented as soil nitrogen (N), phosphorus (P). potassium (K), soil pH, magnesium (Mg) and calcium (Ca), were measured by means of wet chemical analysis.</description>
      <filetype>
        <name />
      </filetype>
      <filesize />
      <source>0</source>
      <sourcename>Original Data</sourcename>
      <access>
        <type>1</type>
        <name>Data available in data repository</name>
        <reponame>Mendeley Data</reponame>
        <PersistentId>10.17632/h8mht3jsbz.1</PersistentId>
        <deeplinkurl>https://data.mendeley.com/datasets/h8mht3jsbz/1</deeplinkurl>
      </access>
    </dataset>
  </datasets>
</data>
